# Supplementary material for: Streptococcus pneumoniae Clonal Complex 199: Genetic Diversity and Tissue-Specific Virulence
Source: PLoS One. 2011 Apr 14;6(4):e18649. doi: 10.1371/journal.pone.0018649 (PMC3077395; doi:10.1371/journal.pone.0018649)
Supplement: Table S2 — Primer sequences used in the validation of CGH data. (XLS) [file pone.0018649.s002.xls]

## Sheet: Sheet1
Locus	Primer	Primer Sequence (5' - 3')	Annealing Temp ( C)
SP0378	SP0378-F	CGG GGA AAA ACG TGA AGA TT	50
	SP0378-R	GTT GAC AGA ATA GCC ATC TAC GG
SP0392	SP0392-F	TGC TTA AGC GAC TGA AAC GAC	50
	SP0392-R	AAC GCG ACA GAA ACG AAA ATA
SP0410	SP0410-F	AGC CCC CTC TTT TGT CA	50
	SP0410-R	GGC TGG TTC CTC CTA CTC
SP0464	SP0464-F	AAC GGT AGA GCC TTT GGT CAT T	50
	SP0464-R	ATA GTG TCC GCT TTC TTC TTT CAT
SP0566	SP0566-F	GTT TTA CGA GTC CGC ACA G	50
	SP0566-R	AAA TCA CCT CCC ACT CAC TC
SP0664	SP0664-F	AAT TAC AGG CAC ACT TTC AGG TC	50
	SP0664-R	CTC CAC GGA TAA TCT TAG CAT AGC
SP0697	SP0697-F	TGC CGA TAA AGG ACA ATC TAT TA	50
	SP0697-R	TAA TAA GGC AAC ATA ATC ACA TAA AA
SP0764	SP0764-F	AAA AAC TCA GCG GCA GGA ACC	55
	SP0764-R	AAA GGC GTG AAC ATT GGC TAA AG
SP0953	SP0953-F	TGC TCA GAC CTG TAA CTT TGG ATG	55
	SP0953-R	GTC ACG ATT CGG CCT TTT TCA
SP1139	SP1139-F	CAG AGC ATG GGA GTA T	45
	SP1139-R	CAT CCA TTG CCT CTG AA
SP1321	SP1321-F	ATG GAA CAT TTA GCA ACT TA	45
	SP1321-R	TTA TAC ACG AAG GGT CAA AA
SP1326	SP1326-F	GGA GTG AAA CGT GCA GGA AAA A	55
	SP1326-R	CAG GCA TCA CAT CAG CAA ACA
SP1336	SP1336-F	GCT AGT CGG TAA ATC TCC AAC AAC	50
	SP1336-R	CGG GCG GCC AAA CAA ATC
SP1799	SP1799-F	ACC GCT TCT TTT GCC ATT TC	50
	SP1799-R	AGA TAT TGC CAT TCC TTG TGT TTC
SPN08233	SPN08233-F	TCG TTA AGA AGG CAG AAG A	45
	SPN08233-R	AGT TTC CCT GTT TGT TCT A
SPN14033	SPN14033-F	GTC GCA CTA GCC ACA TTT TTC	50
	SPN14033-R	TCA TTT CTC TGC TGG GCT
spr0275	spr0275-F	TTG AAG GAT GAT TTT GGA GGA	50
	spr0275-R	CGA CTT ATC GCT TTC TGG C
spr0736	spr0736-F	GTG GAT GGC AAA GTC G	45
	spr0736-R	TCA CTC AAT TTC TTT ACC AGA
