# Supplementary material for: Streptococcus pneumoniae Clonal Complex 199: Genetic Diversity and Tissue-Specific Virulence
Source: PLoS One. 2011 Apr 14;6(4):e18649. doi: 10.1371/journal.pone.0018649 (PMC3077395; doi:10.1371/journal.pone.0018649)
Supplement: Table S3 — Primer sequences used to test for the presence/absence of tissue-specific genes identified by correspondence analysis. (XLS) [file pone.0018649.s003.xls]

## Sheet: Sheet1
Locus	Primer	Primer Sequence (5' - 3')	Annealing Temp ( C)
cbpC	cbpC-F	CCA CTC AAG ATT TTC ATG TTA	45
	cbpC-R	TGA GGC GAA ATT ATA AAC TT
cbpG	BMG5f	GGATGCAAGGGAATATGACTTGGC	50
	BMG5r	CCATCCTTCAGAATCATCTGC
cbpJ	cbpJ-F	CGG GGA AAA ACG TGA AGA TT	50
	cbpJ-R	GTT GAC AGA ATA GCC ATC TAC GG
RD8a	RD8a-F	CTC CCG GAC CAA GAC CAG	55
	RD8a-R	TAA AAG AAA GGA TAC GCC CAC ATT
SP0163	SP0163-F2	TGA TGA GCA GGT TGT AGA GAA AGT	50
	SP0163-R2	CAA TAA GTA CAA ATC AGC CAA AAG
SP0395	SP0395-F	TCG GAT TTC TGG TGA TTC	45
	SP0395-R	CGT AAA GAG CGG ATT GTC
SP0463	SP0463-F	TTA TGT CGG TGA AGA TGG AG	50
	SP0463-R	CAA TGT TGC CGA ATA AGT GA
SP1793	SP1793-F3	CCC GAT TTG GTT GGA AGG T	45
	SP1793-R3	ATA ATG CAT GGT ACT AAA CGA TA
SPN05002	SPN05002-F	GAA TCC TAT CTT CAA AAC GTT ATG GA	50
	SPN05002-R	CAA TCA TGG GAG ACC TCC A
spr0282	spr0282-F	ATG GTT CCT TGC TTG CCT TGA TG	55
	spr0282-R	AAT GTT CGC ACC GTG GAT ACC TAC
